# Supplementary material for: Carnitine is a pharmacological allosteric chaperone of the human lysosomal α-glucosidase
Source: J Enzyme Inhib Med Chem. 2021 Sep 27;36(1):2068–79. doi: 10.1080/14756366.2021.1975694 (PMC8477953; doi:10.1080/14756366.2021.1975694)
Supplement: Supplemental Material [file IENZ_A_1975694_SM4378.zip]

Archive with 2 entries (2 files):
- IENZ_A_1975694_SuppFigure.pdf
- IENZ_A_1975694_SuppText.pdf
